# Supplementary material for: Small Proline-Rich Protein 2A and 2D Are Regulated by the RBM38-p73 Axis and Associated with p73-Dependent Suppression of Chronic Inflammation
Source: Cancers (Basel). 2021 Jun 6;13(11):2829. doi: 10.3390/cancers13112829 (PMC8201237; doi:10.3390/cancers13112829)
Supplement: Supplementary file 1 [file cancers-13-02829-s001.zip]

Archive with 1 entries (1 files):
- cancers-1195332-supplementary.pdf
